# Supplementary material for: Root traits and belowground herbivores relate to plant–soil feedback variation among congeners
Source: Nat Commun. 2019 Apr 5;10:1564. doi: 10.1038/s41467-019-09615-x (PMC6450911; doi:10.1038/s41467-019-09615-x)
Supplement: Supplementary file 4 — Source Data [file 41467_2019_9615_MOESM4_ESM.xlsx]

## Sheet: dissimilarities
Figure 2
spec1	spec2	dissimilarity root chemistry (DART)	dissimilarity_specific root lenght	dissimilarity_bacteria	dissimilarity_fungi	dissimilarity_nematodes	dissimilarity_protists
Ger_lucidum	Ger_dissectum	9.39435	219.46	0.273945	0.570051	0.665579	0.423033
Ger_molle	Ger_dissectum	9.26117	78.3156	0.288436	0.475424	0.608668	0.473639
Ger_purpureum	Ger_dissectum	9.26379	78.9071	0.276015	0.539039	0.581619	0.403426
Ger_pusillum	Ger_dissectum	9.27459	74.7499	0.284031	0.487668	0.657812	0.440079
Ger_pyrenaicum	Ger_dissectum	9.5189	92.6216	0.323241	0.474248	0.669819	0.476444
Ger_robertianum	Ger_dissectum	9.5189	162.856	0.25432	0.477821	0.636616	0.434508
Ger_rotundifolium	Ger_dissectum	9.28879	43.2661	0.297227	0.378715	0.540051	0.427524
Ger_molle	Ger_lucidum	9.41111	141.144	0.331202	0.592075	0.65548	0.489024
Ger_purpureum	Ger_lucidum	9.41857	140.552	0.283085	0.560006	0.62254	0.436182
Ger_pusillum	Ger_lucidum	9.38557	294.209	0.302367	0.572391	0.683207	0.472152
Ger_pyrenaicum	Ger_lucidum	9.59248	312.081	0.361127	0.610355	0.697871	0.531341
Ger_robertianum	Ger_lucidum	9.39924	56.6039	0.299163	0.515351	0.625724	0.475832
Ger_rotundifolium	Ger_lucidum	9.38873	262.726	0.333926	0.544253	0.652958	0.471045
Ger_purpureum	Ger_molle	9.08569	0.591508	0.305073	0.499882	0.58174	0.429434
Ger_pusillum	Ger_molle	9.15634	153.066	0.317499	0.503754	0.604511	0.44937
Ger_pyrenaicum	Ger_molle	9.5875	170.937	0.354527	0.531108	0.711362	0.521028
Ger_robertianum	Ger_molle	9.5875	84.54	0.33253	0.473518	0.640697	0.539063
Ger_rotundifolium	Ger_molle	9.15465	121.582	0.32673	0.432644	0.590315	0.523979
Ger_pusillum	Ger_purpureum	9.14699	153.657	0.274888	0.500812	0.65037	0.436182
Ger_pyrenaicum	Ger_purpureum	9.58301	171.529	0.33234	0.61849	0.613002	0.494752
Ger_robertianum	Ger_purpureum	9.07639	83.9485	0.29924	0.52398	0.570687	0.4492
Ger_rotundifolium	Ger_purpureum	9.1595	122.173	0.318515	0.546051	0.714406	0.420677
Ger_pyrenaicum	Ger_pusillum	9.58115	17.8716	0.332125	0.547669	0.704311	0.495064
Ger_robertianum	Ger_pusillum	9.11544	237.606	0.286119	0.496493	0.62332	0.481338
Ger_rotundifolium	Ger_pusillum	9.14647	31.4839	0.328477	0.51477	0.739999	0.480173
Ger_robertianum	Ger_pyrenaicum	9.58666	255.477	0.332289	0.456697	0.624759	0.495759
Ger_rotundifolium	Ger_pyrenaicum	9.58414	49.3555	0.332569	0.428101	0.671721	0.478198
Ger_rotundifolium	Ger_robertianum	9.14551	206.122	0.310827	0.491523	0.718274	0.481695

## Sheet: plant_soil feedback
Figure 3
Species first phase	Soil replicate	Treatment	Species second phase	biomass
Geranium molle	1	conditioned	Geranium molle	0.497
Geranium molle	2	conditioned	Geranium molle	0.67
Geranium molle	3	conditioned	Geranium molle	0.198
Geranium molle	4	conditioned	Geranium molle	0.333
Geranium molle	5	conditioned	Geranium molle	0.77
Geranium dissectum	1	conditioned	Geranium dissectum	0.399
Geranium dissectum	2	conditioned	Geranium dissectum	0.713
Geranium dissectum	3	conditioned	Geranium dissectum	0.0032
Geranium dissectum	4	conditioned	Geranium dissectum	0.023
Geranium dissectum	5	conditioned	Geranium dissectum	0.687
Geranium robertianum	1	conditioned	Geranium robertianum	0.854
Geranium robertianum	2	conditioned	Geranium robertianum	0.708
Geranium robertianum	3	conditioned	Geranium robertianum	0.304
Geranium robertianum	4	conditioned	Geranium robertianum	0.354
Geranium robertianum	5	conditioned	Geranium robertianum	0.793
Geranium pusillum	1	conditioned	Geranium pusillum	0.716
Geranium pusillum	2	conditioned	Geranium pusillum	0.807
Geranium pusillum	3	conditioned	Geranium pusillum	0.102
Geranium pusillum	4	conditioned	Geranium pusillum	0.276
Geranium pusillum	5	conditioned	Geranium pusillum	0.751
Geranium pyrenaicum	1	conditioned	Geranium pyrenaicum	0.804
Geranium pyrenaicum	2	conditioned	Geranium pyrenaicum	0.321
Geranium pyrenaicum	3	conditioned	Geranium pyrenaicum	0.476
Geranium pyrenaicum	4	conditioned	Geranium pyrenaicum	0.23
Geranium pyrenaicum	5	conditioned	Geranium pyrenaicum	0.577
Geranium purpureum	1	conditioned	Geranium purpureum	1.115
Geranium purpureum	2	conditioned	Geranium purpureum	0.269
Geranium purpureum	3	conditioned	Geranium purpureum	0.115
Geranium purpureum	4	conditioned	Geranium purpureum	0.037
Geranium purpureum	5	conditioned	Geranium purpureum	0.345
Geranium lucidum	1	conditioned	Geranium lucidum	0.748
Geranium lucidum	2	conditioned	Geranium lucidum	0.306
Geranium lucidum	3	conditioned	Geranium lucidum	0.0035
Geranium lucidum	4	conditioned	Geranium lucidum	0.277
Geranium lucidum	5	conditioned	Geranium lucidum	1.001
Geranium rotundifolium	1	conditioned	Geranium rotundifolium	0.748
Geranium rotundifolium	2	conditioned	Geranium rotundifolium	0.756
Geranium rotundifolium	3	conditioned	Geranium rotundifolium	0.024
Geranium rotundifolium	4	conditioned	Geranium rotundifolium	0.181
Geranium rotundifolium	5	conditioned	Geranium rotundifolium	0.659
Unplanted	1	unconditioned	Geranium molle	1.631
Unplanted	2	unconditioned	Geranium molle	1.473
Unplanted	3	unconditioned	Geranium molle	0.722
Unplanted	4	unconditioned	Geranium molle	0.593
Unplanted	5	unconditioned	Geranium molle	1.6
Unplanted	1	unconditioned	Geranium dissectum	1.324
Unplanted	2	unconditioned	Geranium dissectum	1.472
Unplanted	3	unconditioned	Geranium dissectum	1.209
Unplanted	4	unconditioned	Geranium dissectum	1.263
Unplanted	5	unconditioned	Geranium dissectum	1.032
Unplanted	1	unconditioned	Geranium robertianum	2.262
Unplanted	2	unconditioned	Geranium robertianum	2.278
Unplanted	3	unconditioned	Geranium robertianum	1.046
Unplanted	4	unconditioned	Geranium robertianum	1.458
Unplanted	5	unconditioned	Geranium robertianum	1.781
Unplanted	1	unconditioned	Geranium pusillum	2.064
Unplanted	2	unconditioned	Geranium pusillum	2.199
Unplanted	3	unconditioned	Geranium pusillum	1.196
Unplanted	4	unconditioned	Geranium pusillum	1.334
Unplanted	5	unconditioned	Geranium pusillum	1.587
Unplanted	1	unconditioned	Geranium pyrenaicum	2.699
Unplanted	2	unconditioned	Geranium pyrenaicum	1.67
Unplanted	3	unconditioned	Geranium pyrenaicum	1.32
Unplanted	4	unconditioned	Geranium pyrenaicum	1.375
Unplanted	5	unconditioned	Geranium pyrenaicum	1.346
Unplanted	1	unconditioned	Geranium purpureum	2.899
Unplanted	2	unconditioned	Geranium purpureum	2.768
Unplanted	3	unconditioned	Geranium purpureum	1.882
Unplanted	4	unconditioned	Geranium purpureum	2.001
Unplanted	5	unconditioned	Geranium purpureum	2.618
Unplanted	1	unconditioned	Geranium lucidum	1.649
Unplanted	2	unconditioned	Geranium lucidum	1.915
Unplanted	3	unconditioned	Geranium lucidum	1.272
Unplanted	4	unconditioned	Geranium lucidum	0.873
Unplanted	5	unconditioned	Geranium lucidum	1.668
Unplanted	1	unconditioned	Geranium rotundifolium	2.432
Unplanted	2	unconditioned	Geranium rotundifolium	2.101
Unplanted	3	unconditioned	Geranium rotundifolium	1.647
Unplanted	4	unconditioned	Geranium rotundifolium	0.806
Unplanted	5	unconditioned	Geranium rotundifolium	2.093

## Sheet: functional groups
Figure 4 and supplementary figure 9
Species feedback	soil replicate	Feedback outcome	Glomeromycota (relative abundance)	Root_feeding nematodes (relative abundance)	Pathogens (relative abundance)
Geranium molle	1	-1.18836	14.8447	0.122279	1.51626
Geranium molle	2	-0.787779	7.80242	0	2.0298
Geranium molle	3	-1.29376	5.96403	0.252446	6.53203
Geranium molle	5	-0.731368	9.33041	0	1.09769
Geranium dissectum	1	-1.19945	12.1172	0.0887705	6.9241
Geranium dissectum	2	-0.724896	7.00868	0.0388651	1.26959
Geranium dissectum	3	-5.9344	5.24124	8.74942	9.37618
Geranium dissectum	4	-4.00575	4.97404	0.961134	1.14354
Geranium dissectum	5	-0.40692	7.62127	0.0584454	3.58854
Geranium robertianum	1	-0.974073	6.46109	0.0195791	2.97602
Geranium robertianum	2	-1.16861	5.73099	0.497076	3.50877
Geranium robertianum	3	-1.2357	5.61687	0.0260281	0.874545
Geranium robertianum	4	-1.41552	5.87026	0.509292	0.857756
Geranium robertianum	5	-0.809107	3.65261	0.0525555	0.775194
Geranium pusillum	1	-1.05872	6.28938	0.169656	1.2603
Geranium pusillum	2	-1.00243	9.5228	0.0212562	2.96525
Geranium pusillum	3	-2.46177	3.5208	0	0.560835
Geranium pusillum	4	-1.57554	3.39995	0.206754	0.390535
Geranium pusillum	5	-0.748195	5.45455	0.101818	0.901818
Geranium pyrenaicum	1	-1.21104	14.6113	0.1628	0.895401
Geranium pyrenaicum	2	-1.64914	10.76	0	3.00978
Geranium pyrenaicum	3	-1.01997	9.8809	0.0441112	0.808705
Geranium pyrenaicum	4	-1.78813	10.2113	1.78306	2.42694
Geranium pyrenaicum	5	-0.84705	8.66718	0.115562	1.15562
Geranium purpureum	1	-0.955511	4.37758	0.0749906	2.07162
Geranium purpureum	3	-2.79516	3.52941	1.07327	1.75439
Geranium purpureum	4	-3.99048	3.98564	8.53797	10.5497
Geranium purpureum	5	-2.02662	1.83497	0	1.00863
Geranium lucidum	1	-0.790521	9.71257	0.0947568	2.47947
Geranium lucidum	2	-1.83389	3.3963	0.465778	2.1801
Geranium lucidum	3	-5.89558	8.56339	0.181215	1.83914
Geranium lucidum	4	-1.14792	2.84354	12.2767	13.0679
Geranium lucidum	5	-0.510626	0.217096	0.393487	1.11262
Geranium rotundifolium	1	-1.17907	15.7265	0.0179937	1.92533
Geranium rotundifolium	2	-1.02213	5.41656	0	1.16069
Geranium rotundifolium	3	-4.22866	6.94812	0.0305188	0.335707
Geranium rotundifolium	4	-1.49359	6.37335	0.0543183	0.32591
Geranium rotundifolium	5	-1.15563	8.01903	0.0679579	1.97078

## Sheet: reproduction_experiment
Figure 5
Plant	Replica	OrigiNative	Total meloidogyne
G. dissectum	1	Native	8526.86
G. lucidum	1	Range-expander	420
G. molle	1	Native	246.585
G. purpureum	1	Range-expander	24590
G. pusillum	1	Native	128.333
G. pyrenaicum	1	Range-expander	133.182
G. robertianum	1	Native	1040.45
G. rotundifolium	1	Range-expander	154.668
G. dissectum	2	Native	26843.7
G. lucidum	2	Range-expander	34.3182
G. molle	2	Native	403.144
G. purpureum	2	Range-expander	4114
G. pusillum	2	Native	2321.67
G. pyrenaicum	2	Range-expander	158.905
G. robertianum	2	Native	1060.64
G. rotundifolium	2	Range-expander	1900.75
G. dissectum	3	Native	10609.9
G. lucidum	3	Range-expander	52
G. molle	3	Native	1055
G. purpureum	3	Range-expander	19228.5
G. pusillum	3	Native	1664.38
G. pyrenaicum	3	Range-expander	71.8667
G. robertianum	3	Native	10896
G. rotundifolium	3	Range-expander	1309.92
G. dissectum	4	Native	4430.96
G. lucidum	4	Range-expander	25
G. molle	4	Native	77.8182
G. purpureum	4	Range-expander	4095.56
G. pusillum	4	Native	718.636
G. pyrenaicum	4	Range-expander	132.079
G. robertianum	4	Native	4796.87
G. rotundifolium	4	Range-expander	3410.24
G. dissectum	5	Native	4362.84
G. lucidum	5	Range-expander	128.056
G. molle	5	Native
G. purpureum	5	Range-expander	6812.5
G. pusillum	5	Native	1445
G. pyrenaicum	5	Range-expander	80.8205
G. robertianum	5	Native	1960.49
G. rotundifolium	5	Range-expander	317.186
